# Supplementary material for: Functional segregation and integration within fronto-parietal networks
Source: Neuroimage. 2017 Feb 1;146:367–75. doi: 10.1016/j.neuroimage.2016.08.031 (PMC5312783; doi:10.1016/j.neuroimage.2016.08.031)
Supplement: Supplementary file 1 — Supplementary material [file mmc1.zip]

Archive with 29 entries (28 files):
- analysis_Attention-bottom.nii.gz
- __MACOSX/
- __MACOSX/._analysis_Attention-bottom.nii.gz
- analysis_Attention-top_down.nii.gz
- __MACOSX/._analysis_Attention-top_down.nii.gz
- analysis_Decision.nii.gz
- __MACOSX/._analysis_Decision.nii.gz
- analysis_Emotion.nii.gz
- __MACOSX/._analysis_Emotion.nii.gz
- analysis_Lang-phonol.nii.gz
- __MACOSX/._analysis_Lang-phonol.nii.gz
- analysis_Lang-semant.nii.gz
- __MACOSX/._analysis_Lang-semant.nii.gz
- analysis_Mirror.nii.gz
- __MACOSX/._analysis_Mirror.nii.gz
- analysis_Motor_seq.nii.gz
- __MACOSX/._analysis_Motor_seq.nii.gz
- analysis_Number.nii.gz
- __MACOSX/._analysis_Number.nii.gz
- analysis_Resp_Inhib.nii.gz
- __MACOSX/._analysis_Resp_Inhib.nii.gz
- analysis_Saccades.nii.gz
- __MACOSX/._analysis_Saccades.nii.gz
- analysis_Visual_Imag.nii.gz
- __MACOSX/._analysis_Visual_Imag.nii.gz
- analysis_WM_spatial.nii.gz
- __MACOSX/._analysis_WM_spatial.nii.gz
- analysis_WM_verbal.nii.gz
- __MACOSX/._analysis_WM_verbal.nii.gz
