# Supplementary material for: Functional segregation and integration within fronto-parietal networks
Source: Neuroimage. 2017 Feb 1;146:367–75. doi: 10.1016/j.neuroimage.2016.08.031 (PMC5312783; doi:10.1016/j.neuroimage.2016.08.031)
Supplement: Supplementary file 2 — Supplementary material [file mmc2.xlsx]

## Sheet: Sheet1
	TABLE S1. Articles included in the meta-analyses.
	This table lists all the articles that fulfilled our inclusion criteria (see Methods) and were included in the 14 meta-analyses. The sample size is also reported. References are listed in Supplemental References.
	FUNCTION	INCLUDED PAPERS	CONTRASTS	N	FUNCTION	INCLUDED PAPERS	CONTRASTS	N
	ATTENTION (automatically captured)	Cazzato et al., 2012	attention shift	18	MIRROR NEURON SYSTEM	Canessa et al., 2005	theory of mind	12
		Doricchi et al., 2010 (2 contrasts)	invalid vs valid/ invalid vs neutral	24		Costantini et al., 2005 (2 contrasts)	action observation	13
		Esterman et al.,2008	reorienting of attention	10		David et al.,2006	action observation	13
		Gur et al., 2007	detection of visual target	36		Downing et al., 2006 (2 contrasts)	action observation	16
		Natale et al.,2006	exogenous-transient spatial attention	8		Filippi et al., 2010	theory of mind	20
		Simon et al., 2002	exogenous spatial attention	10		Grèzes et al., 2003 (2 contrasts)	action observation + imitation	12
	ATTENTION (voluntary oriented)	Bolster et al., 2011	visual search	11		Hennenlotter et al., 2005 (2 contrasts)	action observation/ execution	12
		Doricchi et al., 2010	valid trials vs neutral	24		Holle et al., 2008	gesture comprehension	17
		Fan et al., 2005	voluntary orienting of attention	16		Iacoboni et al., 2004	theory of mind	13
		Hahn et al., 2006	top-down attention	22		Jonas et al., 2007	action observation	19
		Mao et al., 2007 (5 contrasts)	orienting attention to peripheral/right/left/upper/lower targets	12		Krach et al., 2008	theory of mind	20
		Ruff & Driver, 2006	preparation to lateralised distractors	17		Lui et al., 2008	action observation + imagery	16
		Talsma et al., 2010	top-down control of visual search	16		Mason & Just, 2011 (4 contrasts)	theory of mind	12
		Walter and Dassonville, 2011	top-down control of visual search	16		Meister & Iacoboni, 2007	action observation	14
		Weidner et al., 2009	top-down control of visual search	13		Ortigue et al., 2009	theory of mind	24
		Weissman et al., 2002	cued-attentional orienting	15		Pierno et al., 2008	theory of mind	12
	DECISION MAKING	Addicott et al., 2012	reward-based decision	13		Rabin et al., 2010	theory of mind	18
		Halko et al., 2009	decision under risk	23		Ruge et al., 2010	theory of mind	18
		Harrington et al., 2004	time duration decision	24		Samson et al., 2008	theory of mind	17
		Hosseini et al., 2010	decision under uncertainty	40		Straube et al., 2010	gesture comprehension	18
		Jarcho et al., 2011	cognitive dissonance in decision	21		van der Meer et al., 2011	theory of mind	19
		Kahnt et al., 2011	reward prediction errors	20	MOTOR INHIBITION	Asahi et al., 2004	Go/No Go	17
		Kühn et al., 2010	decision under uncertainty vs doing nothing	15		Boehler et al., 2011	Stop Signal Task	15
		McMillan et al., 2012	verbal decision making under risk	16		Braet et al., 2011	Go/No Go	58
		Muῆoz-Torrez et al.,2011	decision vs no decision	20		Braet et al., 2009	Go/No Go	40
		Scheibe et al., 2010	prior probability integration in decision	16		Garavan et al., 2006	Go/No Go	71
		Serences et al., 2008	reward-based decision	14		Hu and Li, 2011	Stop Signal Task	91
		Sommer et al., 2010	moral decision	12		McNab et al., 2008	Stop Signal Task	11
		Vallesi et al., 2011	strategy decision	12		Reuter et al., 2010	saccadic inhibition task	19
		Wendelken et al., 2009	perceptual decision making	14		Schulz et al., 2009	Go/No Go	24
		Woolgar et al., 2011	perceptual decision making	17		Wager et al., 2005 (3 contrasts)	Flanker task, Stimulus Response Compatibility task, Go/No Go	14
	EMOTION PROCESSING	Hennenlotter et al., 2005	smile observation	12		Watanabe et al., 2002	Go/No Go	11
		Keightley et al., 2011	negative faces	18	MOTOR COORDINATION	Albouy et al., 2012	practice of motor sequence(finger tapping, left non–dominant hand, multi-fingers, self-paced)	34
		Keightley et al., 2007	happy faces	10		Boecker et al., 2008 (2 contrasts)	initiation of motor sequences (multi-fingers bimanual tapping)	12
		Kessler et al., 2011	facial expressions	30		Chan et al., 2006	self-paced/externally triggered palm tapping (right hand, self-paced)	10
		Kitada et al., 2010 (2 contrasts)	facial expressions /happy vs neutral faces	20		Gheysen et al., 2010	motor sequence (bimanual, visually-paced)	22
		Müller et al., 2011 (2 contrasts)	happy vs neutral faces/ emotional vs neutral faces	35		Hanakawa et al., 2002	complex finger tapping vs visual fixation	10
		Park et al., 2010	happy bimodal condition vs neutral	11		Haslinger et al., 2002	finger tapping (multi-fingers, self-paced)	8
		Scheuerecker et al., 2007	implicit processing of facial expression	12		Müller et al., 2011	finger movements (bimanual, visually paced)	15
		Wang et al., 2008	sad vs neutral faces	10		Nakai et al., 2005	finger tapping	19
		Wildgruber et al., 2005	emotional tone vs phonetic monitoring	10		Rektor et al., 2006	self-paced repetitive movements	10
	LANGUAGE (phonological processing)	Binder et al., 2005	naming non-words (English)	24		Rémy et al., 2010	bimanual coordination pattern (wrists movements, auditory-paced)	12
		Dong et al., 2005	phonological matching (Chinese)	12	NUMBERS	Abd Hamid et al., 2011	addition + subtraction	18
		Kircher et al., 2011	phonological verbal fluency (German)	15		Dormal et al., 2010 (2 contrasts)	simultaneus/sequential numerosity	15
		Meister & Iacoboni, 2007	phonological task (English)	14		Fehr et al., 2008 (4 contrasts)	subtraction/multiplication/division/all	11
		Ruff et al., 2002	phonological processing (French)	11		Fehr et al., 2007	calculation	11
		Seghier et al., 2004	rhyme detection (French)	30		Göbel et al., 2004	number comparison	12
		Tham et al., 2005 (2 contrasts)	homophone matching in English /in Chinese	6		Grabner et al., 2009	calculation	28
		Welcome & Joanisse, 2012	phonological processing (English)	20		Hanakawa et al., 2002	mental operation	10
		Wildgruber et al., 2005	vowels detection (German)	10		Ischebeck et al., 2006 (2 contrasts)	untrained multiplication/subtraction	12
		Zhao et al., 2012	phonological processing (Chinese)	15		Jost et al., 2011	arithmetic fact retrieval	16
	LANGUAGE (semantic processing)	Cutting et al.,2006	sentence comprehension (English)	20		Jost et al., 2009	multiplication	16
		Deng et al., 2008	learning the meaning of characters (Chinese)	12		Kong et al., 2005 (2 contrasts)	subtraction without/with borrowing	16
		Dong et al., 2005	semantic association task (Chinese)	12		Mizuhara & Yamaguchi, 2007	mental arithmetics	8
		Donnelly et al., 2011	semantic processing (English)	52		Yi-Rong et al., 2011	addition + subtraction	32
		Ghosh et al., 2010	semantic association task (English)	10	SACCADES	Alvarez et al., 2010	predictable saccades	8
		Grindrod et al., 2008	semantic processing (English)	15		Cazzato et al., 2012	saccadic movements related to shift of attention	13
		Gullick & Temple, 2011	event vs date (English)	32		Dieterich et al., 2009	saccades	14
		Hoenig & Scheef, 2009	semantic ambiguity processing (German)	22		Hanakawa et al., 2002	oculomotor task	10
		Hwang et al., 2009	semantic representation (English)	13		Koyama et al., 2004	saccades	20
		Kemmerer et al., 2008	semantic processing (verbs)(English)	16		Lee et al., 2006	choice saccades	6
		Kircher et al., 2009	semantic processing (German)	16		Macaluso et al., 2007	saccadic eye movements	9
		Kircher et al., 2011	semantic verbal fluency (German)	15		Matsuda et al., 2004	saccades	21
		McMillan et al., 2005	quantifier comprehension (English)	12		Nelles et al., 2009	saccades	11
		Peelle et al., 2009	semantic processing (English)	25		Reuter et al., 2010	saccade generation	19
		Sass et al., 2012	semantic priming (positive effect)(German)	16	WORKING MEMORY (spatial)	Camchong et al., 2006	delayed saccade task	14
		Schafer et al., 2012	verbal comprehension (English)	16		Fusser et al., 2011	combined visual search and delayed discrimination of spatial locations	31
		Seghier et al., 2008	semantic processing (French)	30		Leung et al., 2007	delayed discrimination task	13
		Thuy et al., 2004 (2 contrasts)	word selection: kanji/kana (Japanese)	12		Linden et al., 2003	delayed discrimination task	12
		Welcome & Joanisse, 2012	semantic processing (English)	20		Lycke et al., 2008	2n-back spatial WM	26
		Yokoyama et al., 2007	passive sentence vs baseline (Japanese)	20		McNab et al., 2008	delayed discrimination task	11
		Yokoyama et al., 2006 (2 contrasts)	passive sentence comprehension (Japanese/English)	36		Morgan et al., 2010	delayed discrimination task	18
	MENTAL IMAGERY	Creem-Regehr & Lee,2005 (2 contrasts)	imagined grasping for shapes/for tools	12		Schneiders et al., 2011	delayed discrimination task	48
		Crémers et al., 2011 (2 contrasts)	imagined walking vs standing /vs lying	18		Toepper et al., 2010	delayed discrimination task	19
		Gogos et al., 2010	mental rotation	9	WORKING MEMORY (verbal)	Chen & Desmond, 2005a	phonological WM	17
		Harrington et al., 2009	imagined drawing non objects	8		Chen & Desmond , 2005b	phonological WM	15
		Kaas et al., 2010	imagined moving objects	13		Cutting et al., 2006	semantic WM	20
		La Fougère et al., 2010	imagined walking vs lying	16		D’Arcy et al., 2004	semantic WM	10
		Lui et al., 2008	motor visual imagery vs observation	16		Kirschen et al., 2010 (2 contrasts)	phonological WM (visual/auditory modality)	16
		Newman et al., 2007	mental rotation	15		Kirschen et al.,2005	phonological WM	16
		O’Boyle et al., 2005	mental rotation	6		Logie et al., 2003	phonological WM	6
		Seurinck et al., 2005 (4 contrasts)	mental rotation of hands (2 contrasts)/of tools (2 contrasts)	24		Lycke et al., 2008	phonological WM	26
		Bach et al., 2010	action observation	15		Marvel & Desmond, 2012	phonological WM	16
	MIRROR NEURON SYSTEM	Buccino et al., 2004a (2 contrasts)	action imitation/ observation	12		McNab et al., 2008	phonological WM	11
		Buccino et al., 2004b	action observation	14		O’Hare et al., 2008	phonological WM	8
		Calvert & Campbell, 2003 (2 contrasts)	action observation	8		Strand et al., 2008	phonological WM	12
