# Supplementary material for: Functional segregation and integration within fronto-parietal networks
Source: Neuroimage. 2017 Feb 1;146:367–75. doi: 10.1016/j.neuroimage.2016.08.031 (PMC5312783; doi:10.1016/j.neuroimage.2016.08.031)
Supplement: Supplementary file 3 — Supplementary material [file mmc3.xlsx]

## Sheet: Sheet1
	TABLE S2. Clusters issued from the SDM meta-analyses.
	Results are thresholded at p<0.005, requiring a peak Z>1 and a cluster extent of at least 1 voxel.
	FUNCTION	Coordinates (Talairach)	Z	p	Voxels	Brain areas	FUNCTION	Coordinates (Talairach)	Z	p	Voxels	Brain areas
	ATTENTION (automatically captured)	36,6,52	4.685	~0	1921	Right middle frontal gyrus, Brodmann area 6	MENTAL IMAGERY	-36,32,32	2.202	0.000815543	455	Left middle frontal gyrus, Brodmann area 9
		-16,-68,48	3.703	6.42e-07	2261	Left precuneus, Brodmann area 7		48,2,28	1.441	0.0275793	120	Right precentral gyrus, Brodmann area 6
		-34,6,50	2.698	4.8683e-05	2014	Left middle frontal gyrus, Brodmann area 6		54,-48,32	1.263	0.0497981	1	Right supramarginal gyrus, Brodmann area 40
		52,-48,22	2.444	0.000154656	608	Right supramarginal gyrus, Brodmann area 40	MIRROR NEURON SYSTEM	-44,0,40	5.88	~0	13894	Left middle frontal gyrus, Brodmann area 6
		38,40,20	1.495	0.0127332	203	Right middle frontal gyrus, Brodmann area 10		20,-46,36	1.689	0.0114098	3	Right precuneus, Brodmann area 31
	ATTENTION (voluntary oriented)	-30,-8,46	6.147	~0	8376	Left middle frontal gyrus, Brodmann area 6	MOTOR INHIBITION	18,-64,36	3.607	2.2094e-05	9680	Right precuneus, Brodmann area 7
								-28,36,26	3.385	5.8317e-05	1164	Left middle frontal gyrus, Brodmann area 9
		-36,-10,20	1.105	0.0480813	1	Left insula, Brodmann area 13 (12?)		12,54,0	1.919	0.0155897	141	Right medial frontal gyrus, Brodmann area 10
	DECISION MAKING	44,18,30	3.57	~0	4209	Right middle frontal gyrus, Brodmann area 9		-30,-78,20	1.779	0.025573	1	Left middle occipital gyrus, Brodmann area 19
		-42,32,14	3.279	6.42e-07	1415	Left middle frontal gyrus, Brodmann area 46	MOTOR COORDINATION	-50,-38,44	5.301	~0	8173	Left inferior parietal lobule, Brodmann area 40
		-2,-68,42	2.928	9.249e-06	3296	Left precuneus, Brodmann area 7		-34,34,30	1.433	0.0228611	129	Left superior frontal gyrus, Brodmann area 9
		-20,40,14	1.375	0.047975	1	Left medial frontal gyrus, Brodmann area 9		54,10,16	1.343	0.0324346	46	Right inferior frontal gyrus, Brodmann area 44
	EMOTION PROCESSING	-56,-32,22	3.167	5.14e-07	2329	Left inferior parietal lobule, Brodmann area 40		38,46,26	1.305	0.0367103	65	Right middle frontal gyrus, Brodmann area 9
		4,-10,56	2.919	3.854e-06	4608	Right medial frontal gyrus, Brodmann area 6	NUMBERS	4,0,50	4.798	~0	9495	Right medial frontal gyrus, Brodmann area 6
		-36,-24,56	1.68	0.00630726	271	Left precentral gyrus, Brodmann area 4		20,-46,36	1.635	0.00898266	4	Right precuneus, Brodmann area 31
		4,-52,32	1.261	0.0347315	35	Right precuneus, Brodmann area 31		-22,-24,56	1.227	0.0399574	2	Left precentral gyrus, Brodmann area 4
	LANGUAGE (phonological processing)	-44,-4,36	5.16	~0	7447	Left precentral gyrus, Brodmann area 6	SACCADES	-34,-8,52	6.794	~0	4218	Left precentral gyrus, Brodmann area 6
		26,-60,44	1.961	0.00257726	411	Right superior parietal lobule, Brodmann area 7		-22,-62,44	4.752	~0	1240	Left superior parietal lobule, Brodmann area 7
		24,-64,14	1.289	0.0417746	4	Right posterior cingulate, Brodmann area 31		20,-66,44	4.156	~0	1325	Right precuneus, Brodmann area 7
	LANGUAGE (semantic processing)	-36,-66,38	5.627	~0	1306	Left precuneus, Brodmann area 19	WORKING MEMORY (spatial)	-18,-6,56	7.697	~0	11112	Left sub-gyral, Brodmann area 6
		-38,14,34	5.367	~0	6396	Left precentral gyrus, Brodmann area 9		-20,-16,42	1.79	0.0198726	1	Left cingulate gyrus, Brodmann area 24
		36,-60,36	3.193	3.083e-06	809	Right angular gyrus, Brodmann area 39	WORKING MEMORY (verbal)	-36,-48,40	5.524	~0	4259	Left inferior parietal lobule, Brodmann area 40
		42,24,6	2.201	0.00197046	298	Right inferior frontal gyrus, Brodmann area 13 (12?)		42,-46,36	3.703	~0	5363	Right supramarginal gyrus, Brodmann area 40
		-2,-58,10	2.02	0.00488003	246	Left posterior cingulate, Brodmann area 30		20,-46,36	1.932	0.00309326	8	Right precuneus, Brodmann area 31
		38,48,10	1.725	0.0170992	68	Right middle frontal gyrus, Brodmann area 10		22,34,20	1.428	0.0282381	2	Right medial frontal gyrus, Brodmann area 9
	MENTAL IMAGERY	-14,-10,56	7.787	~0	7347	Left medial frontal gyrus, Brodmann area 6		-18,-46,34	1.258	0.0496089	1	Left precuneus, Brodmann area 31
		32,34,32	2.604	6.7566e-05	778	Right superior frontal gyrus, Brodmann area 9
